# Supplementary material for: Contribution of Microorganisms to Biogenic Amine Accumulation during Fish Sauce Fermentation and Screening of Novel Starters
Source: Foods. 2021 Oct 25;10(11):2572. doi: 10.3390/foods10112572 (PMC8621993; doi:10.3390/foods10112572)
Supplement: Supplementary file 1 [file foods-10-02572-s001.zip]

Archive with 1 entries (1 files):
- foods-1403772-supplementary.pdf
